# Supplementary material for: Non-targeted metabonomics and transcriptomics revealed the mechanism of mulberry branch extracts promoting the growth of Sanghuangporus vaninii mycelium
Source: Front Microbiol. 2022 Oct 6;13:1024987. doi: 10.3389/fmicb.2022.1024987 (PMC9582429; doi:10.3389/fmicb.2022.1024987)
Supplement: Supplementary file 1 [file Data_Sheet_1.xlsx]

## Sheet: Supplementary Table 1
	Supplementary Table 1 Primers in qRT-PCR analysis
	Gene names	Sequence 5'-3'
	β-Actin-F	TCTGGTCGTACCACCGGTAT
	β-Actin-R	AAGTCCGTCAAGTCACGACC
	Fet3-F	CTCACACTGGGGCCATTCTT
	Fet3-R	GCATCCGTCAATCTTTCGCC
	Cerato-platanin protein-F	TGCGCTTCGTCTACCTCATC
	Cerato-platanin protein-R	TCCGTTAAAGCCTGTGGAGC
	SGNH hydrolase-F	GTTGGGGAGAGGAAATCGGG
	SGNH hydrolase-R	CGCGAAATAGCCTTGTTCCG
	Alpha amylase-F	CAGCAGTTGGTCCAGGAGTT
	Alpha amylase-R	GACCTCACCGATGCAGAACA
	COA1-F	TGGGGTGTCTTCCTAGCGTA
	COA1-R	CGTACACCATCTCCCAGAGC
	PHB depolymerase-F	ATGCTACTCCTGGCTCTGGA
	PHB depolymerase-R	CGCTGGTAGTTGAAGGAGCA
	GH61-F	GCAACACAGAACAGGCACAG
	GH61-R	GGTAGCAGATGATGAGGGCG

## Sheet: Supplementary Table 2
	Supplementary Table 2 HPLC-MS analysis of MBE aqueous solution
	Standards' names	Contents in MBE aqueous solution (200 mg/L)
	Scopoletin	0.10079 mg/L
	Kynurenic acid	0.77277 mg/L
	Hydroxycoumarin	Undected
	2，4-Dihydroxybenzoic acid	2.21754 mg/L
	3，5-Dihydroxybenzoic acid	2.24846 mg/L
	Salicylic acid	4.8257 mg/L

## Sheet: Supplementary Table 3
Supplementary Table 3 Annotation information of 16 candidate genes
id	Symbol	COG_class	COG_class_annotation	GO_annotation	KEGG_annotation	KEGG_pathway_annotation	KOG_class	KOG_class_annotation	Pfam_annotation	Swiss_Prot_annotation	eggNOG_class	eggNOG_class_annotation	NR_annotation
EVM0000350	fio1	[DPM]	Cell cycle control, cell division, chromosome partitioning;; Inorganic ion transport and metabolism;; Cell wall/membrane/envelope biogenesis	Cellular Component: membrane (GO:0016020);; Molecular Function: metal ion binding (GO:0046872);;	K19791|0|fme:FOMMEDRAFT_95633|K19791 iron transport multicopper oxidase | (RefSeq) Fmfet3; Fet3 protein	--	[Q]	Secondary metabolites biosynthesis, transport and catabolism	Multicopper oxidase;; Multicopper oxidase;; Multicopper oxidase	Iron multicopper oxidase fer1 OS=Ustilago maydis (strain 521 / FGSC 9021) OX=237631 GN=fer1 PE=2 SV=1	Q	Secondary metabolites biosynthesis, transport and catabolism	Fet3 protein [Sanghuangporus baumii]	The third Cupredoxin domain of multicopper oxidase Fet3p; Fet3p catalyzes the ferroxidase reaction, which couples the oxidation of Fe(II) to Fe(III) with the four-electron reduction of molecular oxygen to water. Fet3p is a type I membrane protein with the amino-terminal oxidase domain in the extracellular space and the carboxyl terminus in the cytoplasm. The periplasmic produced Fe(III) is transf…
EVM0001549	--
EVM0001882	AFUA_2G12630	--	--	--	--	--	--	--	Cerato-platanin	Allergen Asp f 15 OS=Neosartorya fumigata (strain ATCC MYA-4609 / Af293 / CBS 101355 / FGSC A1100) OX=330879 GN=AFUA_2G12630 PE=1 SV=1	S	Function unknown	extracellular small protein 1 [Sanghuangporus baumii]	Cerato-platanin protein	Cerato-platanin; This family contains a number of fungal cerato-platanin phytotoxic proteins approximately 150 residues long. Cerato-platanin contains four cysteine residues that form two disulphide bonds.
EVM0002513	--
EVM0002849	fio1	[DPM]	Cell cycle control, cell division, chromosome partitioning;; Inorganic ion transport and metabolism;; Cell wall/membrane/envelope biogenesis	Cellular Component: membrane (GO:0016020);; Molecular Function: metal ion binding (GO:0046872);;	K19791|0|fme:FOMMEDRAFT_95633|K19791 iron transport multicopper oxidase | (RefSeq) Fmfet3; Fet3 protein	--	[Q]	Secondary metabolites biosynthesis, transport and catabolism	Multicopper oxidase;; Multicopper oxidase;; Multicopper oxidase	Iron multicopper oxidase fer1 OS=Ustilago maydis (strain 521 / FGSC 9021) OX=237631 GN=fer1 PE=2 SV=1	Q	Secondary metabolites biosynthesis, transport and catabolism	Fet3 protein [Sanghuangporus baumii]
EVM0003031	--
EVM0003828	--
EVM0003967	--
EVM0005180	rha1	[E]	Amino acid transport and metabolism	--	K15530|6.16373e-137|fme:FOMMEDRAFT_31947|K15530 rhamnogalacturonan acetylesterase [EC:3.1.1.86] | (RefSeq) SGNH hydrolase	--	--	--	GDSL-like Lipase/Acylhydrolase family;; GDSL-like Lipase/Acylhydrolase	Rhamnogalacturonan acetylesterase OS=Aspergillus aculeatus OX=5053 GN=rha1 PE=1 SV=1	E	Amino acid transport and metabolism	SGNH hydrolase [Fomitiporia mediterranea MF3/22]	Rhamnogalacturan_acetylesterase_like subgroup of SGNH-hydrolases. Rhamnogalacturan acetylesterase removes acetyl esters from rhamnogalacturonan substrates, and renders them susceptible to degradation by rhamnogalacturonases. Rhamnogalacturonans are highly branched regions in pectic polysaccharides, consisting of repeating -(1,2)-L-Rha-(1,4)-D-GalUA disaccharide units, with many rhamnose residues …
EVM0006023	LKA1	[G]	Carbohydrate transport and metabolism	Biological Process: carbohydrate metabolic process (GO:0005975);; Cellular Component: membrane (GO:0016020);; Molecular Function: hydrolase activity (GO:0016787);;	K01176|0|fme:FOMMEDRAFT_87257|K01176 alpha-amylase [EC:3.2.1.1] | (RefSeq) alpha-amylase	Starch and sucrose metabolism (ko00500)	[G]	Carbohydrate transport and metabolism	Alpha amylase, catalytic domain;; Domain of unknown function (DUF1966)	Alpha-amylase 1 OS=Lipomyces kononenkoae OX=34357 GN=LKA1 PE=1 SV=2	G	Carbohydrate transport and metabolism	alpha-amylase [Sanghuangporus baumii]	Alpha amylase catalytic domain found in eukaryotic Alpha-amylases (also called 1,4-alpha-D-glucan-4-glucanohydrolase); AmyA (EC 3.2.1.1) catalyzes the hydrolysis of alpha-(1,4) glycosidic linkages of glycogen, starch, related polysaccharides, and some oligosaccharides. This group includes eukaryotic alpha-amylases including proteins from fungi, sponges, and protozoans. The Alpha-amylase family co…
EVM0006122	--
EVM0006494	--
EVM0006864	--
EVM0007518	pis1	[I]	Lipid transport and metabolism	Biological Process: phospholipid biosynthetic process (GO:0008654);; Cellular Component: integral component of membrane (GO:0016021);; Molecular Function: phosphotransferase activity, for other substituted phosphate groups (GO:0016780);;	K00999|2.16953e-157|fme:FOMMEDRAFT_77609|K00999 CDP-diacylglycerol--inositol 3-phosphatidyltransferase [EC:2.7.8.11] | (RefSeq) hypothetical protein	Inositol phosphate metabolism (ko00562);; Glycerophospholipid metabolism (ko00564);; Phosphatidylinositol signaling system (ko04070)	[I]	Lipid transport and metabolism	Cytochrome oxidase complex assembly protein 1;; CDP-alcohol phosphatidyltransferase	CDP-diacylglycerol--inositol 3-phosphatidyltransferase OS=Schizosaccharomyces pombe (strain 972 / ATCC 24843) OX=284812 GN=pis1 PE=3 SV=2	I	Lipid transport and metabolism		Cytochrome oxidase complex assembly protein 1; Coa1 is an inner mitochondrial membrane protein that associates with Shy1 and is required for cytochrome oxidase complex IV assembly. It contains a conserved hydrophobic segment (amino acids 74-92) with the potential to form a membrane-spanning helix. The N-terminus of Coa1 is rich in positively charged amino acids and could form an amphipathic alpha…
EVM0007994	axeA	[Q]	Secondary metabolites biosynthesis, transport and catabolism	Molecular Function: hydrolase activity, hydrolyzing O-glycosyl compounds (GO:0004553);; Cellular Component: extracellular region (GO:0005576);; Biological Process: carbohydrate metabolic process (GO:0005975);; Molecular Function: cellulose binding (GO:0030248);;	K05972|8.64144e-136|mrr:Moror_6218|K05972 acetylxylan esterase [EC:3.1.1.72] | (RefSeq) acetyl xylan esterase	--	--	--	Esterase PHB depolymerase	Probable acetylxylan esterase A OS=Aspergillus flavus (strain ATCC 200026 / FGSC A1120 / NRRL 3357 / JCM 12722 / SRRC 167) OX=332952 GN=axeA PE=3 SV=1	Q	Secondary metabolites biosynthesis, transport and catabolism	carbohydrate esterase family 1 protein [Sanghuangporus baumii]	esterase, PHB depolymerase family; This model describes a subfamily among lipases of the ab-hydrolase family. This subfamily includes bacterial depolymerases for poly(3-hydroxybutyrate) (PHB) and related polyhydroxyalkanoates (PHA), as well as acetyl xylan esterases, feruloyl esterases, and others from fungi. [Fatty acid and phospholipid metabolism, Degradation]
EVM0008019	cel1	--	--	Molecular Function: hydrolase activity, hydrolyzing O-glycosyl compounds (GO:0004553);; Cellular Component: extracellular region (GO:0005576);; Biological Process: carbohydrate metabolic process (GO:0005975);; Molecular Function: cellulose binding (GO:0030248);;	--	--	--	--	Glycosyl hydrolase family 61;; Fungal cellulose binding domain	Cellulose-growth-specific protein OS=Agaricus bisporus OX=5341 GN=cel1 PE=3 SV=1	G	Carbohydrate transport and metabolism	glycoside hydrolase family 61	Glycosyl hydrolase family 61; Although weak endoglucanase activity has been demonstrated in several members of this family, they lack the clustered conserved catalytic acidic amino acids present in most glycoside hydrolases. Many members of this family lack measurable cellulase activity on their own, but enhance the activity of other cellulolytic enzymes. They are therefore unlikely to be true gl…

## Sheet: Supplementary Table 4
Supplementary Table 4 Metabolomics analysis of M16d_2 VS. M16d_0
Name	M160-1	M160-2	M160-3	M162-1	M162-2	M162-3	control_mean	case_mean	log2_FC(case_mean/control_mean)	Pvalue	fdr	MS2_name	MS1_name	Formula
Positive
Com_5243_pos	1.60901e+06	1.60732e+06	1.20158e+06	8.73123e+07	1.07982e+08	8.32737e+07	1.47264e+06	9.2856e+07	5.97852	0.000281896	0.0133917	Harmine	--	C13 H12 N2 O
Com_468_pos	1.73387e+07	2.61704e+07	2.50526e+07	5.32023e+08	6.78216e+08	7.20809e+08	2.28539e+07	6.43683e+08	4.81584	0.000409921	0.0141134	Androstenedione	--	C19 H26 O2
Com_3816_pos	6.66893e+06	5.12122e+06	8.04233e+06	1.33913e+08	7.99125e+07	8.95732e+07	6.61083e+06	1.01133e+08	3.93528	0.00474792	0.0442133	Vesamicol	--	C17 H25 N O
Com_1396_pos	1.05801e+07	6.2079e+06	1.10633e+07	8.96472e+07	1.13283e+08	1.38521e+08	9.28374e+06	1.13817e+08	3.61587	0.00181187	0.0292382	Adenylosuccinic acid	--	C14 H18 N5 O11 P
Com_498_pos	8.83792e+07	1.70474e+08	1.49642e+08	1585849820	1218238491	1700860054	1.36165e+08	1501649455	3.46312	0.000759292	0.0200528	Spermidine	--	C7 H19 N3
Com_2027_pos	2.96126e+07	2.25349e+07	3.19157e+07	3.14283e+08	1.7386e+08	2.30755e+08	2.80211e+07	2.39633e+08	3.09624	0.00662065	0.054019	PE (3:0/4:0)	--	C12 H24 N O8 P
Com_871_pos	8.54034e+07	1.05357e+08	1.19156e+08	753625693	6.83709e+08	9.97933e+08	1.03306e+08	8.11756e+08	2.97413	0.00178	0.0292382	--	N6-Succinyl Adenosine	C14 H17 N5 O8
Com_188_pos	1.94587e+08	865443173	2.25962e+08	2246912972	2792780645	4294136277	4.28664e+08	3111276631	2.85959	0.0145222	0.0847529	L-Glutathione oxidized	--	C20 H32 N6 O12 S2
Com_1488_pos	8.74197e+07	1.72372e+07	9.9518e+07	4.31445e+08	3.81736e+08	5.13931e+08	6.80583e+07	4.42371e+08	2.70041	0.00127238	0.0244025	Melezitose	--	C18 H32 O16
Com_644_pos	2.1915e+08	1.48053e+08	3.25996e+08	1135798202	1156426549	1377470673	2.31066e+08	1223231808	2.40432	0.000438034	0.0141134	--	Pyrogallol	C6 H6 O3
Com_1988_pos	7.66097e+07	1.2985e+07	8.81584e+07	2.53105e+08	2.56399e+08	3.73229e+08	5.9251e+07	2.94245e+08	2.3121	0.00688748	0.0543909	D-Raffinose	--	C18 H32 O16
Com_2855_pos	3.43113e+07	3.17866e+07	2.95807e+07	2.00944e+08	1.2311e+08	1.3881e+08	3.18929e+07	1.54288e+08	2.27432	0.00678217	0.0543356	D-Allose	--	C6 H12 O6
Com_2540_pos	6.36742e+07	2.77731e+07	3.11636e+07	2.37251e+08	2.30494e+08	1.18941e+08	4.08703e+07	195561695	2.2585	0.0180805	0.0964495	--	Azetidine-2-carboxylic acid	C4 H7 N O2
Com_959_pos	169538917	1.31651e+08	1.13168e+08	7.48306e+08	635077430	5.28276e+08	1.38119e+08	6.3722e+08	2.20588	0.00160697	0.0275407	┒-Lactose	--	C12 H22 O11
Com_28_pos	3791482412	4252412896	5082841579	18244628772	13829928956	26599950691	4375578962	19558169473	2.16023	0.0156787	0.0880085	L-Phenylalanine	--	C9 H11 N O2
Com_4106_pos	2.43646e+07	2.09522e+07	2.71408e+07	7.80766e+07	8.23565e+07	1.40046e+08	2.41525e+07	1.0016e+08	2.05206	0.0192899	0.0996101	3-hydroxy-3-methylpentanedioic acid	--	C6 H10 O5
Com_343_pos	2.46115e+08	2.44741e+08	1.48218e+08	9.23694e+08	1138488024	574673559	2.13025e+08	8.78952e+08	2.04476	0.0164456	0.0910445	Norharman	--	C11 H8 N2
Com_3823_pos	3.19092e+07	2.75779e+07	3.54665e+07	1.1789e+08	1.1077e+08	1.36365e+08	3.16512e+07	1.21675e+08	1.9427	0.000348558	0.013491	--	Allantoin	C4 H6 N4 O3
Com_1923_pos	6.78471e+07	7.8763e+07	8.19699e+07	2.62758e+08	2.17841e+08	3.85439e+08	7.61933e+07	2.88679e+08	1.92173	0.0134029	0.0808689	2,3,4,9-Tetrahydro-1H-┑-carboline-3-carboxylic acid	--	C12 H12 N2 O2
Com_1994_pos	1.05874e+08	7.67392e+07	6.99667e+07	2.38471e+08	4.12904e+08	2.9042e+08	8.41935e+07	3.13932e+08	1.89867	0.0122006	0.0770791	Glucose 1-phosphate	--	C6 H13 O9 P
Com_4659_pos	3.21075e+07	2.97781e+07	2.69785e+07	8.93101e+07	1.05383e+08	1.09317e+08	2.96214e+07	1.01337e+08	1.77445	0.000338975	0.013491	--	L-Glutamic acid monosodium salt	C5 H8 N Na O4
Com_715_pos	2.67397e+08	3.30561e+08	3.36427e+08	8.80494e+08	9.58097e+08	1195842478	3.11461e+08	1011477988	1.69934	0.00198592	0.0299645	N3,N4-Dimethyl-L-arginine	--	C8 H18 N4 O2
Com_3348_pos	3.50646e+07	3.08995e+07	3.78551e+07	9.63465e+07	1.37099e+08	1.03261e+08	3.46064e+07	1.12236e+08	1.69742	0.0036816	0.0399246	L-Saccharopine	--	C11 H20 N2 O6
Com_2641_pos	3.45306e+07	5.91027e+07	3.69747e+07	1.1736e+08	1.63031e+08	1.39789e+08	4.3536e+07	1.4006e+08	1.68576	0.003249	0.0371215	┑-Cortolone	--	C21 H34 O5
Com_658_pos	2.80903e+08	2.51648e+08	3.53075e+08	7.91343e+08	6.29846e+08	1348489823	295208450	9.23226e+08	1.64495	0.0460338	0.165537	--	DL-Norvaline	C5 H11 N O2
Com_3963_pos	2.94118e+07	4.22902e+07	4.13956e+07	1.03925e+08	1.0022e+08	1.47172e+08	3.76992e+07	1.17105e+08	1.6352	0.00708277	0.0545945	Ecgonine methyl ester	--	C10 H17 N O3
Com_2178_pos	1.18942e+08	5.0199e+07	1.40492e+08	2.87044e+08	2.76344e+08	2.99369e+08	1.03211e+08	2.87586e+08	1.4784	0.00276407	0.0338538	Histamine	--	C5 H9 N3
Com_139_pos	1908228213	2249395996	1973011871	3707154034	6085155112	6959030828	2043545360	5583779991	1.45017	0.0223045	0.107036	D-(+)-Maltose	--	C12 H22 O11
Com_2985_pos	1.09684e+08	4.82533e+07	4.89102e+07	1.88819e+08	2.34244e+08	1.41121e+08	6.8949e+07	1.88062e+08	1.4476	0.0241996	0.112611	3-amino-2-phenyl-2H-pyrazolo[4,3-c]pyridine-4,6-diol	--	C12 H10 N4 O2
Com_176_pos	8.28616e+08	8.7808e+06	7.92094e+08	1441133759	1419068382	1226206786	543163607	1362136309	1.32641	0.0412439	0.153096	SQDG (17:0/17:2)	--	C43 H78 O12 S
Com_1398_pos	2.20756e+08	153678753	1.72733e+08	4.31131e+08	490700719	410831537	1.82389e+08	4.44221e+08	1.28426	0.00110155	0.0233302	Uridine 5'-monophosphate	--	C9 H13 N2 O9 P
Com_749_pos	3.59179e+08	5.52705e+08	3.29839e+08	8.57705e+08	962319550	1152570227	4.13908e+08	9.90865e+08	1.25938	0.00654112	0.054019	L(+)-Ornithine	--	C5 H12 N2 O2
Com_1100_pos	2.82444e+08	2.67205e+08	2.83024e+08	5.29117e+08	670499902	7.55748e+08	2.77558e+08	6.51788e+08	1.23162	0.00484857	0.044891	DL-Lysine	--	C6 H14 N2 O2
Com_1695_pos	1.77121e+08	2.03288e+08	2.09233e+08	3.83784e+08	4.98118e+08	4.14209e+08	1.96548e+08	4.32037e+08	1.13628	0.00270288	0.0335398	DL-Carnitine	--	C7 H15 N O3
Com_2506_pos	1.11317e+08	1.02935e+08	132523205	2.00037e+08	2.05154e+08	2.78763e+08	1.15592e+08	2.27985e+08	0.979894	0.0139617	0.0829972	PB-22 N-(4-Hydroxypentyl)-3-carboxyindole metabolite	--	C14 H17 N O3
Com_3213_pos	8.97119e+07	9.59407e+07	1.18875e+08	1.68231e+08	195658972	1.97163e+08	1.01509e+08	1.87018e+08	0.881563	0.00270651	0.0335398	N6,N6,N6-Trimethyl-L-lysine	--	C9 H20 N2 O2
Com_1678_pos	1.62482e+08	1.7609e+08	2.54437e+08	3.23155e+08	3.40051e+08	4.26356e+08	1.9767e+08	3.63187e+08	0.877623	0.0182074	0.0966365	Ala-Ala	--	C6 H12 N2 O3
Com_456_pos	8.19501e+08	9.69706e+08	9.17238e+08	1305513695	1581043582	2001325730	9.02149e+08	1629294336	0.85281	0.0246248	0.113022	Ornithine	--	C5 H12 N2 O2
Com_1024_pos	3.69405e+08	2.04684e+08	3.44336e+08	5.30394e+08	4.73436e+08	6.04878e+08	3.06142e+08	5.36236e+08	0.808669	0.0226593	0.107941	(12Z)-9,10,11-trihydroxyoctadec-12-enoic acid	--	C18 H34 O5
Com_242_pos	1605461576	1299837431	1678717107	2168550843	2689511990	2951789099	1528005371	2603283977	0.768683	0.0140137	0.0830005	Dopamine	--	C8 H11 N O2
Com_2082_pos	1.48864e+08	1.74638e+08	1.78798e+08	2.58586e+08	2.3602e+08	3.51416e+08	1.67433e+08	2.82007e+08	0.752147	0.034968	0.138882	Targinine	--	C7 H16 N4 O2
Com_262_pos	2052531014	1584036668	1832503907	2614015328	3615773398	2882064163	1823023863	3037284296	0.736449	0.0209175	0.104652	3-methyl-5-oxo-5-(4-toluidino)pentanoic acid	--	C13 H17 N O3
Com_1025_pos	1.93726e+08	2.48027e+08	2.43034e+08	3.35823e+08	3.68707e+08	429798775	228262544	3.7811e+08	0.72811	0.00998446	0.0664668	Dihydrothymine	--	C5 H8 N2 O2
Com_756_pos	6.00848e+08	7.03731e+08	6.59851e+08	9.90096e+08	8.60856e+08	1028880097	6.5481e+08	9.59944e+08	0.551874	0.00660103	0.054019	Acetyl-L-carnitine	--	C9 H17 N O4
Com_2159_pos	2.22576e+08	213585040	2.26692e+08	3.69939e+07	6.66004e+07	4.89205e+07	2.20951e+08	5.08383e+07	-2.11974	5.55e-05	0.00745536	2-[(1,3-thiazol-2-ylamino)methylidene]malononitrile	--	C7 H4 N4 S
Com_1004_pos	1.4058e+08	2.23923e+08	1.93513e+08	6.974e+07	2.87562e+07	1.96538e+07	1.86005e+08	3.93833e+07	-2.23969	0.0070379	0.0545945	N,N-Diethyldodecanamide	--	C16 H33 N O
Com_253_pos	1.5133e+08	1.37658e+08	1.02821e+08	5.52603e+07	8.43536e+06	1.47488e+07	1.30603e+08	2.61482e+07	-2.32041	0.00710867	0.0545945	2-(14,15-Epoxyeicosatrienoyl) glycerol	--	C23 H38 O5
Com_1331_pos	5.29598e+07	1.32649e+08	1.29889e+08	3.66245e+07	1.01499e+07	1.00599e+07	1.05166e+08	1.89448e+07	-2.4728	0.0352782	0.139087	octadec-9-ynoic acid	--	C18 H32 O2
Com_299_pos	2.74444e+08	3.23626e+08	3.40318e+08	4.5407e+07	4.20394e+07	4.22613e+07	3.12796e+08	4.32359e+07	-2.85492	0.000168614	0.0118103	4-Guanidinobutyric acid	--	C5 H11 N3 O2
Com_2357_pos	8.48711e+07	1.90307e+08	1.84023e+08	7.34932e+06	7.77068e+06	4.6133e+07	1.53067e+08	2.04177e+07	-2.90628	0.0220517	0.106904	UR-144 N-(5-Bromopentyl) analog	--	C21 H28 Br N O
Com_664_pos	7.23108e+08	9.0412e+08	9.04119e+08	9.72816e+07	1.40587e+08	7.1592e+07	8.43782e+08	1.03154e+08	-3.03208	0.000310969	0.013491	Acetylcholine	--	C7 H15 N O2
Com_355_pos	4.89176e+08	5.87937e+08	5.8106e+08	4.90201e+07	5.52821e+07	7.60684e+07	5.52724e+08	6.01235e+07	-3.20056	0.000115487	0.00982253	N-Acetylputrescine	--	C6 H14 N2 O
Com_356_pos	4.87514e+08	5.86498e+08	5.79765e+08	4.7345e+07	5.35004e+07	7.38757e+07	5.51259e+08	5.82404e+07	-3.24264	0.000115846	0.00982253	Caprolactam	--	C6 H11 N O
Negative
Com_7_neg	8515736416	7027920939	11286456121	53900198551	59542320343	58299898022	8.94337e+09	5.72475e+10	2.67832	2.19037e-05	0.00307966	┒,┒-Trehalose	--	C12 H22 O11
Com_49_neg	6.39077e+08	5.40247e+08	5.43064e+08	1845236950	2290946938	1606249125	5.74129e+08	1.91414e+09	1.73725	0.00274147	0.0354995	D-(-)-Mannitol	--	C6 H14 O6
Com_249_neg	449709107	121209405	447526925	7.79932e+08	8.607e+08	1183356517	3.39482e+08	9.41329e+08	1.47137	0.0216559	0.102408	D-(-)-Fructose	--	C6 H12 O6
Com_263_neg	4.3164e+08	1.11135e+08	4.1764e+08	7.18557e+08	7.74656e+08	1106877398	3.20138e+08	8.66697e+08	1.43683	0.0269135	0.111954	2-C-methyl D-erythritol 4-phosphate	--	C5 H13 O7 P
Com_178_neg	5.13057e+08	4.98765e+08	7.26397e+08	9.47966e+08	1581642001	1228262563	5.79407e+08	1.25262e+09	1.11231	0.0270846	0.112003	D-(+)-Malic acid	--	C4 H6 O5
Com_453_neg	3.02586e+08	3.44038e+08	369073269	452034466	5.47555e+08	5.5922e+08	3.38566e+08	5.19603e+08	0.617974	0.0098039	0.066914	L-Histidine	--	C6 H9 N3 O2
Com_134_neg	8.91438e+08	1085659594	1763325938	3.58135e+08	2.68178e+08	6.23957e+08	1.24681e+09	4.16757e+08	-1.58096	0.0435892	0.150952	N-Acetylglucosamine	--	C8 H15 N O6
Com_261_neg	8.30931e+08	8.29769e+08	7.96971e+08	1.48535e+08	2.19582e+08	2.20548e+08	8.19224e+08	196221561	-2.06177	1.88742e-05	0.00307966	Asparagine	--	C4 H8 N2 O3
Com_43_neg	6.06847e+08	1289007142	8.14531e+08	3.95624e+08	1.74618e+08	7.79355e+07	9.03462e+08	2.16059e+08	-2.06404	0.0366929	0.132964	16-Hydroxyhexadecanoic acid	--	C16 H32 O3
Com_223_neg	6.81739e+08	9.28213e+08	9.56395e+08	1.74879e+08	1.482e+08	2.74608e+08	8.55449e+08	1.99229e+08	-2.10225	0.00233503	0.0331689	N1-[1-(3-isopropenylphenyl)-1-methylethyl]-3-oxobutanamide	--	C16 H21 N O2
Com_175_neg	1643272248	7.19227e+08	1188328284	2.02702e+08	2.87874e+08	2.98148e+08	1.18361e+09	2.62908e+08	-2.17056	0.026549	0.111095	┒-D-Mannose 1-phosphate	--	C6 H13 O9 P
Com_68_neg	3634796709	3865061089	4341331882	8.30956e+08	8.1136e+08	932686714	3.94706e+09	8.58334e+08	-2.20117	0.000127672	0.00815942	D-(-)-Glutamine	--	C5 H10 N2 O3
Com_129_neg	1881546148	1016108459	1822936933	309372630	6.39035e+08	2.86687e+06	1.57353e+09	3.17091e+08	-2.31103	0.0197877	0.0986577	4-amino-2-(4-chlorophenyl)-6-(methylthio)pyrimidine-5-carbonitrile	--	C12 H9 Cl N4 S
Com_8_neg	6073325795	9676808184	7078305755	1605818058	4.02365e+08	1.32128e+08	7.60948e+09	7.13437e+08	-3.41494	0.00408289	0.0445946	Elaidic acid	--	C18 H34 O2
Com_254_neg	296991752	5.15506e+08	3.34252e+08	7.12615e+07	2.06132e+07	3.71318e+06	3.8225e+08	3.18626e+07	-3.58458	0.00764201	0.061751	11(Z),14(Z)-Eicosadienoic Acid	--	C20 H36 O2
Com_138_neg	1769680281	9.80007e+08	1641868859	2.80232e+07	1.72846e+08	1.56501e+07	1.46385e+09	7.21732e+07	-4.34216	0.00509134	0.0493937	D-Ribulose 5-phosphate	--	C5 H11 O8 P
Com_499_neg	1.32885e+08	1.54515e+08	1.45291e+08	1.07201e+06	690051	704624	1.4423e+08	822228	-7.45462	2.16182e-05	0.00307966	4-(octyloxy)benzoic acid	--	C15 H22 O3

## Sheet: Supplementary Table 5
Supplementary Table 5 Calculation of Pearson correlation coefficients for metabolome and transcriptome of M16d_2 VS. M16d_0
Transcript	Metabolite	cor	Description
EVM0009203	Com_1695_pos	0.998886	hypothetical protein FOMMEDRAFT_27450 [Fomitiporia mediterranea MF3/22]
EVM0006651	Com_178_neg	0.998782	esterase 1 [Fomitiporia mediterranea MF3/22]
EVM0001287	Com_1994_pos	0.998983	hypothetical protein SCLCIDRAFT_1213946 [Scleroderma citrinum Foug A]
EVM0005456	Com_2027_pos	0.998908	hypothetical protein FOMMEDRAFT_171151 [Fomitiporia mediterranea MF3/22]
EVM0000159	Com_2159_pos	-0.999719	alpha-amylase [Fomitiporia mediterranea MF3/22]
EVM0001906	Com_2159_pos	-0.998957	hypothetical protein FOMMEDRAFT_170881 [Fomitiporia mediterranea MF3/22]
EVM0002065	Com_2159_pos	-0.999684	general amino acid permease 1 [Fomitiporia mediterranea MF3/22]
EVM0002155	Com_2159_pos	-0.998904	xylose isomerase-like protein [Fomitiporia mediterranea MF3/22]
EVM0002653	Com_2159_pos	-0.99925	-
EVM0002745	Com_2159_pos	-0.998711	hypothetical protein FOMMEDRAFT_119688 [Fomitiporia mediterranea MF3/22]
EVM0002867	Com_2159_pos	-0.999659	Aldo/keto reductase [Fomitiporia mediterranea MF3/22]
EVM0003955	Com_2159_pos	-0.998915	Sm-like ribonucleo protein [Fomitiporia mediterranea MF3/22]
EVM0004054	Com_2159_pos	-0.999287	acetyl-CoA synthetase-like protein [Fomitiporia mediterranea MF3/22]
EVM0004212	Com_2159_pos	-0.999438	UV-endonuclease UvdE [Fomitiporia mediterranea MF3/22]
EVM0006286	Com_2159_pos	0.998872	hypothetical protein FOMMEDRAFT_164763 [Fomitiporia mediterranea MF3/22]
EVM0006641	Com_2159_pos	-0.999684	-
EVM0006950	Com_2159_pos	-0.998996	hypothetical protein FOMMEDRAFT_118278 [Fomitiporia mediterranea MF3/22]
EVM0007136	Com_2159_pos	-0.999082	hypothetical protein FOMMEDRAFT_148003 [Fomitiporia mediterranea MF3/22]
EVM0007348	Com_2159_pos	-0.998827	aromatic compound dioxygenase [Fomitiporia mediterranea MF3/22]
EVM0007669	Com_2159_pos	-0.999287	hypothetical protein FOMMEDRAFT_136305 [Fomitiporia mediterranea MF3/22]
EVM0007747	Com_2159_pos	-0.998769	hypothetical protein FOMMEDRAFT_102997 [Fomitiporia mediterranea MF3/22]
EVM0007931	Com_2159_pos	-0.998762	CTP synthase [Fomitiporia mediterranea MF3/22]
EVM0008250	Com_2159_pos	-0.998779	aquaporin-like protein [Fomitiporia mediterranea MF3/22]
EVM0008525	Com_2159_pos	-0.998861	hypothetical protein FOMMEDRAFT_112698 [Fomitiporia mediterranea MF3/22]
EVM0008707	Com_2159_pos	-0.998915	hypothetical protein FOMMEDRAFT_161282 [Fomitiporia mediterranea MF3/22]
EVM0008807	Com_2159_pos	0.999446	hypothetical protein FOMMEDRAFT_29024 [Fomitiporia mediterranea MF3/22]
EVM0008985	Com_2159_pos	-0.999136	kinase-like protein [Fomitiporia mediterranea MF3/22]
EVM0009170	Com_2159_pos	-0.999169	pali-domain-containing protein [Fomitiporia mediterranea MF3/22]
EVM0009265	Com_2159_pos	-0.999047	hypothetical protein FOMMEDRAFT_104262 [Fomitiporia mediterranea MF3/22]
EVM0009313	Com_2159_pos	-0.999053	hypothetical protein FOMMEDRAFT_164445 [Fomitiporia mediterranea MF3/22]
EVM0009319	Com_2159_pos	0.999693	hypothetical protein PLICRDRAFT_179951 [Plicaturopsis crispa FD-325 SS-3]
EVM0009321	Com_2159_pos	0.99916	drug metabolite transporter superfamily [Pyrrhoderma noxium]
EVM0009464	Com_2159_pos	-0.999075	-
EVM0009808	Com_2159_pos	-0.998714	amino acid adenylation domain protein [Aspergillus niger]
EVM0009928	Com_2159_pos	-0.998806	-
EVM0001888	Com_261_neg	-0.999359	hypothetical protein FOMMEDRAFT_167976 [Fomitiporia mediterranea MF3/22]
EVM0002124	Com_261_neg	-0.999049	WD40 repeat-like protein [Fomitiporia mediterranea MF3/22]
EVM0002167	Com_261_neg	-0.999834	hypothetical protein FOMMEDRAFT_162532 [Fomitiporia mediterranea MF3/22]
EVM0002808	Com_261_neg	-0.998919	hypothetical protein PLICRDRAFT_50507 [Plicaturopsis crispa FD-325 SS-3]
EVM0002869	Com_261_neg	-0.999157	hypothetical protein CERSUDRAFT_111603 [Ceriporiopsis subvermispora B]
EVM0003072	Com_261_neg	-0.998886	hypothetical protein FOMMEDRAFT_149742 [Fomitiporia mediterranea MF3/22]
EVM0003182	Com_261_neg	-0.999641	hypothetical protein TRAVEDRAFT_44948 [Trametes versicolor FP-101664 SS1]
EVM0003392	Com_261_neg	-0.999553	hypothetical protein TRAVEDRAFT_39145 [Trametes versicolor FP-101664 SS1]
EVM0004338	Com_261_neg	-0.998868	hypothetical protein FOMMEDRAFT_170068 [Fomitiporia mediterranea MF3/22]
EVM0004667	Com_261_neg	-0.999467	hypothetical protein FOMMEDRAFT_119688 [Fomitiporia mediterranea MF3/22]
EVM0004829	Com_261_neg	-0.999165	Noc2-domain-containing protein [Fomitiporia mediterranea MF3/22]
EVM0004902	Com_261_neg	-0.998919	HSP20-like chaperone [Fomitiporia mediterranea MF3/22]
EVM0006277	Com_261_neg	-0.99922	flavo protein WrbA [Fomitiporia mediterranea MF3/22]
EVM0006972	Com_261_neg	-0.999218	ARM repeat-containing protein [Dichomitus squalens LYAD-421 SS1]
EVM0007554	Com_261_neg	-0.998829	sulfite reductase subunit beta [Fomitiporia mediterranea MF3/22]
EVM0007807	Com_261_neg	-0.99903	cytochrome P450, partial [Fomitiporia mediterranea MF3/22]
EVM0008256	Com_261_neg	-0.998844	glycoside hydrolase [Fomitiporia mediterranea MF3/22]
EVM0008322	Com_261_neg	0.999071	Deoxyhypusine synthase [Fomitiporia mediterranea MF3/22]
EVM0008697	Com_261_neg	-0.999034	APC amino acid permease [Gloeophyllum trabeum ATCC 11539]
MSTRG.10071	Com_261_neg	-0.998731	-
MSTRG.4941	Com_261_neg	-0.999055
MSTRG.6529	Com_261_neg	-0.998787
MSTRG.8797	Com_261_neg	-0.999093
MSTRG.9250	Com_261_neg	-0.998722
EVM0004580	Com_2641_pos	0.998981	predicted protein [Fibroporia radiculosa]
EVM0007518	Com_2855_pos	0.998933	hypothetical protein M422DRAFT_239572 [Sphaerobolus stellatus SS14]
EVM0000788	Com_299_pos	0.999121	heat shock protein Hsp90 [Fomitiporia mediterranea MF3/22]
EVM0001860	Com_299_pos	0.999398	hypothetical protein FOMMEDRAFT_165203, partial [Fomitiporia mediterranea MF3/22]
EVM0004195	Com_299_pos	0.99946	hypothetical protein FOMMEDRAFT_136573 [Fomitiporia mediterranea MF3/22]
EVM0004966	Com_299_pos	-0.999394	hypothetical protein FOMMEDRAFT_111764 [Fomitiporia mediterranea MF3/22]
EVM0005371	Com_299_pos	0.999482	ABC protein [Fomitiporia mediterranea MF3/22]
EVM0005407	Com_299_pos	0.999398	sugar transporter [Fomitiporia mediterranea MF3/22]
EVM0005421	Com_299_pos	0.999693	peroxisomal oxidase [Fomitiporia mediterranea MF3/22]
EVM0008524	Com_299_pos	0.999381	cephalosporin esterase [Fomitiporia mediterranea MF3/22]
EVM0009726	Com_299_pos	0.999482	-
EVM0009970	Com_299_pos	0.999398	-
MSTRG.10836	Com_299_pos	-0.998738	-
EVM0000457	Com_3348_pos	0.99902	hypothetical protein FOMMEDRAFT_23989 [Fomitiporia mediterranea MF3/22]
EVM0000606	Com_3348_pos	0.99932	hexose transporter [Fomitiporia mediterranea MF3/22]
EVM0000939	Com_3348_pos	0.998851	hypothetical protein Moror_795 [Moniliophthora roreri MCA 2997]
EVM0006446	Com_3348_pos	0.998958	hypothetical protein FOMMEDRAFT_144521 [Fomitiporia mediterranea MF3/22]
EVM0008407	Com_3348_pos	0.998778	predicted protein [Fibroporia radiculosa]
EVM0000540	Com_355_pos	0.998892	hypothetical protein TRAVEDRAFT_39145 [Trametes versicolor FP-101664 SS1]
EVM0001860	Com_355_pos	0.999007	D-lactonohydrolase-like protein [Fomitiporia mediterranea MF3/22]
EVM0003585	Com_355_pos	0.998892	hypothetical protein FOMMEDRAFT_143784 [Fomitiporia mediterranea MF3/22]
EVM0003928	Com_355_pos	0.998806	hypothetical protein FOMMEDRAFT_31532 [Fomitiporia mediterranea MF3/22]
EVM0004146	Com_355_pos	0.999305	hypothetical protein FOMMEDRAFT_145530 [Fomitiporia mediterranea MF3/22]
EVM0004332	Com_355_pos	0.998775	hypothetical protein FOMMEDRAFT_118786 [Fomitiporia mediterranea MF3/22]
EVM0005407	Com_355_pos	0.999007	hypothetical protein FOMMEDRAFT_154211 [Fomitiporia mediterranea MF3/22]
EVM0006875	Com_355_pos	-0.998917	hypothetical protein FOMMEDRAFT_77609 [Fomitiporia mediterranea MF3/22]
EVM0007521	Com_355_pos	0.998752	hypothetical protein FOMMEDRAFT_144943 [Fomitiporia mediterranea MF3/22]
EVM0008055	Com_355_pos	0.998725	WD40 repeat-like protein [Fomitiporia mediterranea MF3/22]
EVM0008774	Com_355_pos	0.998839	hypothetical protein M378DRAFT_155154 [Amanita muscaria Koide BX008]
EVM0009970	Com_355_pos	0.999007	-
EVM0000540	Com_356_pos	0.998872	cytochrome P450 [Fomitiporia mediterranea MF3/22]
EVM0001860	Com_356_pos	0.999034	xylitol dehydrogenase [Fomitiporia mediterranea MF3/22]
EVM0003585	Com_356_pos	0.998872	hypothetical protein FOMMEDRAFT_154950 [Fomitiporia mediterranea MF3/22]
EVM0003928	Com_356_pos	0.99878	eukaryotic translation initiation factor 5A-2 [Fomitiporia mediterranea MF3/22]
EVM0004146	Com_356_pos	0.999292	hypothetical protein FOMMEDRAFT_149976 [Fomitiporia mediterranea MF3/22]
EVM0004332	Com_356_pos	0.99878	general substrate transporter [Fomitiporia mediterranea MF3/22]
EVM0005407	Com_356_pos	0.999034	hypothetical protein FOMMEDRAFT_144912 [Fomitiporia mediterranea MF3/22]
EVM0006875	Com_356_pos	-0.9989	hypothetical protein FOMMEDRAFT_86815 [Fomitiporia mediterranea MF3/22]
EVM0007521	Com_356_pos	0.998732	aspartate kinase [Fomitiporia mediterranea MF3/22]
EVM0008055	Com_356_pos	0.998715	FAD/NAD-binding domain-containing protein [Fomitiporia mediterranea MF3/22]
EVM0008774	Com_356_pos	0.998846	RWD-domain-containing protein [Dichomitus squalens LYAD-421 SS1]
EVM0009970	Com_356_pos	0.999034	S-adenosyl-L-methionine-dependent methyltransferase [Sanghuangporus baumii]
EVM0003201	Com_3816_pos	0.998781	TPR-like protein [Fomitiporia mediterranea MF3/22]
EVM0003967	Com_3816_pos	0.999071	hypothetical protein FOMMEDRAFT_92933 [Fomitiporia mediterranea MF3/22]
EVM0007722	Com_3816_pos	0.998781	P-loop containing nucleoside triphosphate hydrolase protein [Fomitiporia mediterranea MF3/22]
EVM0002501	Com_3823_pos	0.999345	glycoside hydrolase [Fomitiporia mediterranea MF3/22]
EVM0008594	Com_3823_pos	0.999136	hypothetical protein PLEOSDRAFT_1056866 [Pleurotus ostreatus PC15]
MSTRG.8436	Com_3823_pos	0.999234
EVM0004713	Com_4659_pos	0.999109	TrkH-domain-containing protein [Fomitiporia mediterranea MF3/22]
EVM0005072	Com_4659_pos	0.999406	hypothetical protein FOMMEDRAFT_78690 [Fomitiporia mediterranea MF3/22]
EVM0006224	Com_4659_pos	0.999018	FAD/NAD-binding domain-containing protein [Fomitiporia mediterranea MF3/22]
EVM0008771	Com_4659_pos	0.999179	hypothetical protein FOMMEDRAFT_130019 [Fomitiporia mediterranea MF3/22]
MSTRG.6631	Com_4659_pos	0.999163
EVM0005072	Com_468_pos	0.999643	hypothetical protein FOMMEDRAFT_79429 [Fomitiporia mediterranea MF3/22]
EVM0006224	Com_468_pos	0.999475	-
EVM0000356	Com_49_neg	0.998785	hypothetical protein FOMMEDRAFT_143095 [Fomitiporia mediterranea MF3/22]
EVM0000983	Com_49_neg	0.999724	hypothetical protein BOTBODRAFT_163394 [Botryobasidium botryosum FD-172 SS1]
EVM0002422	Com_49_neg	0.999461	CBD9-like protein [Fomitiporia mediterranea MF3/22]
EVM0003807	Com_49_neg	0.999223	glycoside hydrolase [Fomitiporia mediterranea MF3/22]
EVM0006053	Com_49_neg	0.999066	hypothetical protein FOMMEDRAFT_138810 [Fomitiporia mediterranea MF3/22]
EVM0009120	Com_49_neg	0.998748	Aldo/keto reductase [Fomitiporia mediterranea MF3/22]
EVM0009377	Com_49_neg	0.999102	-
MSTRG.1450	Com_49_neg	0.999145	Clavaminate synthase-like protein [Sanghuangporus baumii]
MSTRG.4487	Com_49_neg	0.999463	WD40 repeat-like protein [Sanghuangporus baumii]
EVM0000554	Com_498_pos	0.9991	ATP-dependent RNA helicase dbp9 [Fomitiporia mediterranea MF3/22]
EVM0000087	Com_499_neg	-0.999026	subtilisin-like protein [Fomitiporia mediterranea MF3/22]
EVM0001336	Com_499_neg	0.999543	UV-endonuclease UvdE [Fomitiporia mediterranea MF3/22]
EVM0001788	Com_499_neg	0.999396	NADH:flavin oxidoreductase/NADH oxidase [Fomitiporia mediterranea MF3/22]
EVM0001830	Com_499_neg	0.999094	hypothetical protein PLICRDRAFT_179951 [Plicaturopsis crispa FD-325 SS-3]
EVM0002227	Com_499_neg	0.999097	hypothetical protein FOMMEDRAFT_161282 [Fomitiporia mediterranea MF3/22]
EVM0002299	Com_499_neg	0.999405	glycoside hydrolase [Fomitiporia mediterranea MF3/22]
EVM0002347	Com_499_neg	0.998986	hypothetical protein FOMMEDRAFT_156939 [Fomitiporia mediterranea MF3/22]
EVM0002689	Com_499_neg	-0.998757	cysteine proteinase [Fomitiporia mediterranea MF3/22]
EVM0002944	Com_499_neg	0.999874	hypothetical protein FOMMEDRAFT_101922 [Fomitiporia mediterranea MF3/22]
EVM0004273	Com_499_neg	0.99873	protein transporter yif1 [Fomitiporia mediterranea MF3/22]
EVM0004519	Com_499_neg	-0.999264	glycoside hydrolase [Fomitiporia mediterranea MF3/22]
EVM0005539	Com_499_neg	0.999054	hypothetical protein FOMMEDRAFT_107254 [Fomitiporia mediterranea MF3/22]
EVM0006907	Com_499_neg	0.998726	hypothetical protein FOMMEDRAFT_167770 [Fomitiporia mediterranea MF3/22]
EVM0006931	Com_499_neg	0.999126	PQ-loop-domain-containing protein [Fomitiporia mediterranea MF3/22]
EVM0008751	Com_499_neg	0.99889	hypothetical protein FOMMEDRAFT_85186, partial [Fomitiporia mediterranea MF3/22]
EVM0008772	Com_499_neg	0.999377	MFS general substrate transporter [Fomitiporia mediterranea MF3/22]
EVM0009275	Com_499_neg	0.998986	hypothetical protein FOMMEDRAFT_77809 [Fomitiporia mediterranea MF3/22]
EVM0009342	Com_499_neg	0.998898	-
EVM0009376	Com_499_neg	0.999102	condensin complex subunit SMC1 [Sanghuangporus baumii]
EVM0009740	Com_499_neg	-0.99947	-
MSTRG.496	Com_499_neg	0.998917
MSTRG.8481	Com_499_neg	0.998695
MSTRG.9466	Com_499_neg	-0.998698
MSTRG.9557	Com_499_neg	-0.998879
EVM0000071	Com_5243_pos	0.999474	FAD-binding domain-containing protein [Fomitiporia mediterranea MF3/22]
EVM0000110	Com_5243_pos	0.999253	kinase-like protein [Fomitiporia mediterranea MF3/22]
EVM0000238	Com_5243_pos	0.998856	glycoside hydrolase family 5 protein [Fomitiporia mediterranea MF3/22]
EVM0000386	Com_5243_pos	0.999474	FAD-binding domain-containing protein [Fomitiporia mediterranea MF3/22]
EVM0000486	Com_5243_pos	0.999869	hypothetical protein SCLCIDRAFT_113398 [Scleroderma citrinum Foug A]
EVM0000622	Com_5243_pos	0.999563	hypothetical protein FOMMEDRAFT_23712 [Fomitiporia mediterranea MF3/22]
EVM0000704	Com_5243_pos	0.998735	iron permease FTR1 [Fomitiporia mediterranea MF3/22]
EVM0000997	Com_5243_pos	0.999747	glycoside hydrolase [Fomitiporia mediterranea MF3/22]
EVM0001025	Com_5243_pos	0.998996	phytase [Fomitiporia mediterranea MF3/22]
EVM0001106	Com_5243_pos	0.998755	family S53 protease-like protein [Fomitiporia mediterranea MF3/22]
EVM0001110	Com_5243_pos	0.999315	hypothetical protein FOMMEDRAFT_22103 [Fomitiporia mediterranea MF3/22]
EVM0001162	Com_5243_pos	0.998975	leucine carboxyl methyltransferase [Fomitiporia mediterranea MF3/22]
EVM0001266	Com_5243_pos	0.999411	dihydroxy-acid and 6-phosphogluconate dehydratase [Fomitiporia mediterranea MF3/22]
EVM0001294	Com_5243_pos	0.999395	cytochrome P450 [Fomitiporia mediterranea MF3/22]
EVM0001312	Com_5243_pos	0.998714	alpha/beta-hydrolase [Fomitiporia mediterranea MF3/22]
EVM0001403	Com_5243_pos	0.999077	hypothetical protein FOMMEDRAFT_32154 [Fomitiporia mediterranea MF3/22]
EVM0001423	Com_5243_pos	0.999121	TPS1 protein [Fomitiporia mediterranea MF3/22]
EVM0001734	Com_5243_pos	0.998731	FMN-linked oxidoreductase [Fomitiporia mediterranea MF3/22]
EVM0001951	Com_5243_pos	0.998706	thaumatin-like protein [Fomitiporia mediterranea MF3/22]
EVM0002052	Com_5243_pos	0.999708	hypothetical protein FOMMEDRAFT_169792 [Fomitiporia mediterranea MF3/22]
EVM0003285	Com_5243_pos	0.998783	SGNH hydrolase [Fomitiporia mediterranea MF3/22]
EVM0003302	Com_5243_pos	0.998721	hypothetical protein FOMMEDRAFT_123262 [Fomitiporia mediterranea MF3/22]
EVM0003397	Com_5243_pos	0.999093	hypothetical protein FOMMEDRAFT_145658 [Fomitiporia mediterranea MF3/22]
EVM0003441	Com_5243_pos	0.998686	heavy metal translocatin [Fomitiporia mediterranea MF3/22]
EVM0003609	Com_5243_pos	0.999371	hypothetical protein FOMMEDRAFT_160024 [Fomitiporia mediterranea MF3/22]
EVM0003881	Com_5243_pos	0.999715	-
EVM0003884	Com_5243_pos	0.999683	hypothetical protein FOMMEDRAFT_139869 [Fomitiporia mediterranea MF3/22]
EVM0004014	Com_5243_pos	0.999233	hypothetical protein FOMMEDRAFT_167459 [Fomitiporia mediterranea MF3/22]
EVM0004206	Com_5243_pos	0.999492	GroES-like protein [Fomitiporia mediterranea MF3/22]
EVM0004415	Com_5243_pos	0.999077	-
EVM0004619	Com_5243_pos	0.999632	predicted protein [Fibroporia radiculosa]
EVM0004678	Com_5243_pos	0.99979	hypothetical protein SCLCIDRAFT_205749 [Scleroderma citrinum Foug A]
EVM0004729	Com_5243_pos	0.999006	hypothetical protein PHACADRAFT_248199 [Phanerochaete carnosa HHB-10118-sp]
EVM0004983	Com_5243_pos	0.999193	MFS general substrate transporter [Fomitiporia mediterranea MF3/22]
EVM0005884	Com_5243_pos	0.999222	flavo protein WrbA [Fomitiporia mediterranea MF3/22]
EVM0006124	Com_5243_pos	0.999308	predicted protein [Fibroporia radiculosa]
EVM0006398	Com_5243_pos	0.999449	hypothetical protein CERSUDRAFT_119885 [Ceriporiopsis subvermispora B]
EVM0006955	Com_5243_pos	0.999438	hypothetical protein FOMMEDRAFT_31532 [Fomitiporia mediterranea MF3/22]
EVM0007646	Com_5243_pos	0.998687	cytochrome P450 [Fomitiporia mediterranea MF3/22]
EVM0007702	Com_5243_pos	0.999353	hypothetical protein FOMMEDRAFT_161259 [Fomitiporia mediterranea MF3/22]
EVM0007713	Com_5243_pos	0.999767	RdRP-domain-containing protein [Trametes versicolor FP-101664 SS1]
EVM0007932	Com_5243_pos	0.999216	ras GEF [Fomitiporia mediterranea MF3/22]
EVM0008120	Com_5243_pos	0.999718	cytochrome P450 [Fomitiporia mediterranea MF3/22]
EVM0008423	Com_5243_pos	0.999666	hypothetical protein M408DRAFT_329625 [Serendipita vermifera MAFF 305830]
EVM0008454	Com_5243_pos	0.999374	NAD-binding protein [Fomitiporia mediterranea MF3/22]
EVM0008504	Com_5243_pos	0.999763	hypothetical protein PLEOSDRAFT_1014086, partial [Pleurotus ostreatus PC15]
EVM0008522	Com_5243_pos	0.999708	alpha/beta-hydrolase [Fomitiporia mediterranea MF3/22]
EVM0008997	Com_5243_pos	0.999069	predicted protein [Fibroporia radiculosa]
EVM0009140	Com_5243_pos	0.999675	hypothetical protein FOMMEDRAFT_119842 [Fomitiporia mediterranea MF3/22]
EVM0009475	Com_5243_pos	0.999237	hypothetical protein A7U60_g7515 [Sanghuangporus baumii]
EVM0009794	Com_5243_pos	0.998849	-
MSTRG.1737	Com_5243_pos	0.99885	-
MSTRG.2394	Com_5243_pos	0.999021	Pkinase domain-containing [Pyrrhoderma noxium]
MSTRG.3992	Com_5243_pos	0.999395	-
MSTRG.4877	Com_5243_pos	0.99874
MSTRG.5975	Com_5243_pos	0.999081
MSTRG.676	Com_5243_pos	0.998733
MSTRG.9876	Com_5243_pos	0.998724
MSTRG.4800	Com_644_pos	0.998707
EVM0000143	Com_664_pos	0.999382	N2227-domain-containing protein [Fomitiporia mediterranea MF3/22]
MSTRG.10836	Com_664_pos	-0.99944	-
EVM0001584	Com_68_neg	0.999329	MFS general substrate transporter [Fomitiporia mediterranea MF3/22]
EVM0002314	Com_68_neg	-0.999474	hypothetical protein FOMMEDRAFT_149742 [Fomitiporia mediterranea MF3/22]
EVM0002773	Com_68_neg	0.998721	hypothetical protein JAAARDRAFT_35357 [Jaapia argillacea MUCL 33604]
EVM0002795	Com_68_neg	0.99927	class III chitinase [Fomitiporia mediterranea MF3/22]
EVM0002992	Com_68_neg	0.999924	-
EVM0004088	Com_68_neg	0.998791	cysteine proteinase [Fomitiporia mediterranea MF3/22]
EVM0004224	Com_68_neg	0.99927	armadillo/beta-catenin/plakoglobin [Fomitiporia mediterranea MF3/22]
EVM0004378	Com_68_neg	0.99956	glycoside hydrolase family 95 protein [Fomitiporia mediterranea MF3/22]
EVM0004468	Com_68_neg	-0.999113	hypothetical protein FOMMEDRAFT_19035 [Fomitiporia mediterranea MF3/22]
EVM0004841	Com_68_neg	0.999276	hypothetical protein FOMMEDRAFT_119842 [Fomitiporia mediterranea MF3/22]
EVM0005054	Com_68_neg	0.999393	vitamin B6 biosynthesis protein [Fomitiporia mediterranea MF3/22]
EVM0006574	Com_68_neg	0.999306	rhamnogalacturonan-hydrolase [Fomitiporia mediterranea MF3/22]
EVM0006783	Com_68_neg	0.99921	esterase 1 [Fomitiporia mediterranea MF3/22]
EVM0007345	Com_68_neg	-0.998904	hypothetical protein GLOTRDRAFT_120457 [Gloeophyllum trabeum ATCC 11539]
EVM0008531	Com_68_neg	0.99972	rab-protein geranylgeranyltransferase [Fomitiporia mediterranea MF3/22]
EVM0009641	Com_68_neg	0.999924	N/A [Ganoderma boninense]
EVM0009871	Com_68_neg	0.999281	-
EVM0000722	Com_7_neg	-0.99916	hypothetical protein JAAARDRAFT_28305 [Jaapia argillacea MUCL 33604]
EVM0001217	Com_7_neg	0.999183	S-adenosyl-L-methionine-dependent methyltransferase [Fomitiporia mediterranea MF3/22]
EVM0001661	Com_7_neg	0.999017	hypothetical protein PHACADRAFT_256725 [Phanerochaete carnosa HHB-10118-sp]
EVM0001948	Com_7_neg	0.998955	hypothetical protein FOMMEDRAFT_119688 [Fomitiporia mediterranea MF3/22]
EVM0003340	Com_7_neg	0.99876	glycoside hydrolase family 78 protein [Fomitiporia mediterranea MF3/22]
EVM0004860	Com_7_neg	0.999141	hypothetical protein PLICRDRAFT_179951 [Plicaturopsis crispa FD-325 SS-3]
EVM0005519	Com_7_neg	-0.99878	hypothetical protein FOMMEDRAFT_166996 [Fomitiporia mediterranea MF3/22]
EVM0006831	Com_7_neg	0.999141	laminarinase [Fomitiporia mediterranea MF3/22]
EVM0006960	Com_7_neg	0.999218	WD40 repeat-like protein [Fomitiporia mediterranea MF3/22]
EVM0007092	Com_7_neg	0.999804	hypothetical protein FOMMEDRAFT_107554 [Fomitiporia mediterranea MF3/22]
EVM0007856	Com_7_neg	0.999217	hypothetical protein FOMMEDRAFT_170881 [Fomitiporia mediterranea MF3/22]
EVM0008508	Com_7_neg	0.998694	P-loop containing nucleoside triphosphate hydrolase protein [Fomitiporia mediterranea MF3/22]
EVM0008684	Com_7_neg	0.998974	hypothetical protein FOMMEDRAFT_144269 [Fomitiporia mediterranea MF3/22]
EVM0008753	Com_7_neg	0.999141	FAD/NAD-binding domain-containing protein [Fomitiporia mediterranea MF3/22]
EVM0009611	Com_7_neg	0.999141	hypothetical protein A7U60_g5253 [Sanghuangporus baumii]
MSTRG.4570	Com_7_neg	0.998749
MSTRG.5661	Com_7_neg	0.999943
MSTRG.8673	Com_7_neg	0.999201
EVM0002392	Com_959_pos	0.999102	hypothetical protein FOMMEDRAFT_101848 [Fomitiporia mediterranea MF3/22]
EVM0003044	Com_959_pos	0.999026	hypothetical protein FOMMEDRAFT_107554 [Fomitiporia mediterranea MF3/22]
EVM0005938	Com_959_pos	0.999253	hypothetical protein FOMMEDRAFT_119688 [Fomitiporia mediterranea MF3/22]
EVM0006081	Com_959_pos	0.998979	PLP-dependent transferase [Fomitiporia mediterranea MF3/22]
EVM0007606	Com_959_pos	0.999304	hypothetical protein FOMMEDRAFT_138231, partial [Fomitiporia mediterranea MF3/22]
